# Supplementary material for: Do intentionality constraints shape the relationship between motor variability and performance?
Source: PLoS One. 2019 Apr 17;14(4):e0214237. doi: 10.1371/journal.pone.0214237 (PMC6469761; doi:10.1371/journal.pone.0214237)
Supplement: S1 File — (XLSX) [file pone.0214237.s001.xlsx]

## Sheet: TABLA VARIABLES PARA SPSS
Participant_Nº	DFA_ML Without target	DFA_AP Without target	DFA_RD Without target	DFA_MT Without target	MLV_Without target	APV Without target	BVE Without target	DFA_Azimuth Without target	DFA_Elevation Without target	DFA_Rotation Without target	DFA_ML With target	DFA_AP With target	DFA_RD With target	DFA_MT With target	MLV_With target	APV With target	BVE With target	DFA_Azimuth With target	DFA_Elevation With target	DFA_Rotation With target	DFA_ML With target and reward	DFA_AP With target and reward	DFA_RD With target and reward	DFA_MT With target and reward	MLV_With target and reward	APV With target and reward	BVE With target and reward	DFA_Azimuth With targetn and reward	DFA_Elevation With target and reward	DFA_Rotation With target and reward
1	0.960449	0.861085	0.856891	0.0914328	0.620175	0.361682	0.468418	0.758147	0.806599	0.929414	0.480468	0.517206	0.480471	0.132049	0.180288	0.0965625	0.162505	0.880798	0.813835	0.874303	0.697407	0.579944	0.721427	0.142567	0.134353	0.0645886	0.13099	0.985152	0.95015	1.02598
2	0.87	1.207	1.193	0.819	0.742039	1.08068	1.07063	1.25222	1.16027	1.39391	0.617	0.543	0.584	0.404	0.257454	0.174907	0.248091	1.019	1.04559	1.19067	0.565	0.557	0.641	1.018	0.113688	0.0998037	0.127948	1.31767	1.30845	1.49228
3	0.929	1.267	1.3	0.15	0.301152	0.665239	0.653576	0.933511	1.07272	0.953411	0.463	0.778	0.512	0.141	0.119293	0.0911776	0.117511	1.15266	1.21276	1.14191	0.446	0.5	0.516	0.209	0.105875	0.0837441	0.106824	1.01091	1.15663	1.02472
4	1.154	1.227	1.206	0.721	0.641567	0.894309	0.895608	0.901406	1.05103	1.31943	0.759	0.797	0.766	0.197	0.140337	0.105237	0.145548	0.911247	0.670533	0.887619	0.385	0.292	0.403	0.249	0.107553	0.0583648	0.0965435	1.08039	0.843265	1.12351
5	0.909	0.985	1.027	0.463	0.743649	0.321647	0.652702	0.956925	1.14158	0.890945	0.42	0.781	0.526	0.174	0.143254	0.0814333	0.135157	0.94577	1.08271	0.957969	0.741	0.785	0.707	0.471	0.149832	0.0830015	0.141299	0.802068	1.2297	1.17733
6	0.551257	0.868507	0.745927	0.194411	0.351045	0.299327	0.343092	0.846457	0.78728	0.840059	0.394448	0.437599	0.336963	0.535413	0.104978	0.122955	0.12532	1.05273	0.976123	1.01944	0.372543	0.457233	0.612017	0.257753	0.0853052	0.0800175	0.0871693	1.37881	1.1938	1.38653
7	0.746	1.111	0.824	0.462	0.744049	0.583568	0.711371	1.02654	1.35212	1.14826	0.508	0.526	0.521	0.103	0.154865	0.121651	0.164533	1.4065	1.27729	1.23977	0.478	0.468	0.545	0.113	0.0953128	0.0673132	0.0974123	1.14793	1.11907	1.20715
8	1.063	1.058	1.099	0.237	1.04215	0.484021	0.981975	0.735109	0.870804	0.744256	0.378	0.596	0.513	0.47	0.188735	0.140945	0.193417	1.0696	1.20797	1.19316	0.42	0.445	0.391	0.349	0.117667	0.0919181	0.117768	1.0295	1.0295	1.04243
9	0.785	1.143	1.169	0.076	0.202353	0.337949	0.343131	1.00744	0.879918	0.969112	0.378	0.443	0.437	0.052	0.115961	0.0958005	0.118056	0.910485	1.22157	0.838598	0.364318	0.536501	0.434071	0.175743	0.129721	0.126212	0.143695	0.944727	1.1482	0.998214
10	0.862	1.097	0.987	0.117	0.687253	1.13489	0.989243	0.841829	1.0301	0.667884	0.387	0.501	0.486	0.131	0.149315	0.12813	0.152599	0.838541	1.05485	0.986881	0.351689	0.402691	0.384908	0.13708	0.099262	0.0853621	0.0954313	1.06496	0.874081	1.09153
11	0.468	0.596	0.484	0.113	0.179464	0.101133	0.150016	1.11712	1.36498	1.08659	0.314184	0.501803	0.456537	0.153803	0.0817214	0.0593723	0.0796895	1.2352	1.07078	1.28086	0.377	0.463	0.495	0.162	0.0694027	0.0451265	0.0652037	1.42495	1.43426	1.49735
12	1.038	1.486	1.028	0.443	0.895166	0.797452	0.822817	1.12581	1.24506	1.11954	0.431	0.65	0.814	0.204	0.121344	0.136191	0.139749	0.928322	1.19594	1.04554	0.27	0.376	0.579	0.367	0.084029	0.0818725	0.0892096	1.15916	1.1486	0.943812
13	0.666	0.731	0.716	0.787	0.141717	0.0699252	0.130094	1.20645	1.2368	1.02774	0.485	0.44	0.401	0.405	0.109538	0.107395	0.120479	0.931204	1.18814	0.915539	0.52	0.489	0.49	0.704	0.0834691	0.0694047	0.0722844	0.965295	1.21792	1.05859
14	1.054	1.059	1.116	0.113	0.451479	0.511429	0.551327	1.15111	0.991382	1.14654	0.327	0.529	0.526	0.197	0.114019	0.0602283	0.105854	0.800572	1.37519	0.922332	0.376	0.376	0.469	0.098	0.0918019	0.0511864	0.0875804	0.871431	1.35173	0.81218
15	0.638	0.569	0.537	0.557	0.150677	0.135745	0.133436	1.12252	1.03716	1.1292	0.442	0.559	0.526	0.158	0.144787	0.107954	0.14844	1.05625	0.841189	0.982566	0.457	0.441	0.567	0.144	0.105613	0.0874197	0.107281	1.12252	1.03716	1.1292
16	0.976671	1.19398	1.13241	0.14662	0.566504	0.624148	0.711734	0.885054	0.923988	0.936133	0.522312	0.431876	0.472399	0.122782	0.131119	0.129925	0.137332	1.03456	0.940937	1.02333	0.488247	0.588313	0.429568	0.116256	0.17332	0.0703079	0.166984	0.693264	1.05705	0.755757
17	0.343114	0.917596	0.656994	0.0560094	0.127866	0.179107	0.169754	0.959558	0.757683	0.831118	0.479099	0.667274	0.501272	0.752138	0.146632	0.104991	0.154969	1.27035	1.13113	1.27436	0.381989	0.447276	0.528963	0.0789199	0.123078	0.119887	0.123877	0.908124	1.08032	0.954482
18	0.589937	0.629402	0.530687	0.832642	0.2696	0.169065	0.230136	0.929739	1.08875	0.965014	0.441154	0.525957	0.475741	0.644927	0.180341	0.117386	0.184315	1.07975	1.24545	0.857878	0.373475	0.44901	0.56263	0.595365	0.11041	0.0740329	0.10939	1.18088	1.12791	1.09557
19	1.12919	0.935015	1.21543	0.66814	0.270264	0.173354	0.259785	0.989876	1.19803	1.00856	0.313374	0.509889	0.363013	0.158141	0.136134	0.105366	0.117645	0.801963	1.11318	0.799108	0.36851	0.362875	0.422242	0.150822	0.130207	0.101954	0.117877	0.943699	1.09788	0.943372
20	0.960619	0.779202	1.25601	0.423712	2.02793	1.90727	2.43667	0.594557	0.954311	0.65213	0.541996	0.844832	0.590982	0.479822	0.281453	0.142305	0.283638	0.97663	1.0866	0.828152	0.367946	0.627765	0.464465	0.227474	0.0915091	0.0627605	0.0909506	0.97663	1.0866	0.828152
21	1.04254	0.951991	1.02657	0.0912877	3.84357	0.881568	3.75615	0.670087	0.91818	0.758763	0.42765	0.608962	0.351385	0.138365	0.248236	0.129835	0.249921	0.963341	1.40436	1.01865	0.33318	0.46688	0.425634	0.154938	0.139727	0.085249	0.13484	1.04942	1.21441	1.05188
22	1.05108	1.00739	0.91515	0.376179	1.05534	0.95181	1.0191	1.06413	1.03744	1.07694	0.624637	0.803708	0.654383	0.525692	0.132405	0.100826	0.131777	1.28253	1.01525	1.22206	0.668665	0.557543	0.566225	0.716358	0.103595	0.0603274	0.0991814	1.28253	1.01525	1.22206
23	0.902244	1.19099	1.16436	0.105323	0.770007	1.27124	1.1264	1.02618	1.09521	1.08534	0.727428	0.498709	0.692612	0.322658	0.112085	0.0745355	0.0951631	1.14714	1.31947	0.892376	0.529648	0.425844	0.579577	0.452288	0.0856948	0.0516143	0.0797237	1.3943	0.989697	1.1929
24	1.24295	1.23428	1.00591	0.172646	0.962647	1.68329	1.30832	0.909264	1.06351	0.881361	0.439802	0.4207	0.618398	0.107821	0.184084	0.124226	0.148775	1.25658	1.34247	1.17709	0.463054	0.525074	0.44788	0.176484	0.193733	0.120602	0.156397	1.30163	1.13417	1.33206
25	0.597127	0.608707	0.606085	0.0749208	0.216797	0.116244	0.214349	1.20538	1.10679	1.09332	0.394648	0.563185	0.479585	0.593971	0.149184	0.11167	0.140758	1.06006	0.942343	1.10159	0.410239	0.557624	0.52416	0.0884743	0.17109	0.134551	0.137625	0.961453	1.25474	0.984092
26	1.06735	1.05921	0.958241	0.793231	0.341618	0.203806	0.360531	0.656577	0.911963	0.821963	0.40522	0.458939	0.312844	0.0476693	0.165076	0.103253	0.158569	0.913748	1.29948	0.868759	0.303144	0.442051	0.505259	0.235262	0.112778	0.0909057	0.11944	1.12567	1.0829	1.09405
27	0.975029	1.02127	0.918131	0.0698014	0.865834	0.485372	0.819742	0.791377	0.69833	0.786134	0.501344	0.716982	0.440236	0.0700918	0.198676	0.156868	0.183642	1.20848	1.458	1.34362	0.35106	0.540533	0.529937	0.0751601	0.123819	0.111044	0.132092	1.19636	1.14505	1.19198
28	0.839844	0.94286	0.88352	0.149928	0.751873	0.46576	0.67852	0.778224	1.03044	0.808068	0.464391	0.568574	0.573314	0.342146	0.16579	0.0993658	0.162882	1.04302	1.10368	1.18798	0.395411	0.58397	0.541908	0.30265	0.129343	0.0797395	0.127305	1.54671	1.21591	1.53813
29	0.450522	0.723332	0.620247	0.773937	0.16544	0.192754	0.193797	0.778954	1.36893	0.942375	0.514779	0.565243	0.509528	0.237162	0.0914606	0.0631302	0.0940417	0.920227	0.718406	0.963682	0.488643	0.515397	0.446931	0.110071	0.0824808	0.0776321	0.0857243	1.17135	1.31417	1.13506
30	0.819202	1.03336	0.877188	0.113638	0.694052	0.50528	0.643454	0.903925	0.738499	0.865352	0.494884	0.443735	0.349069	0.0683708	0.125342	0.126569	0.143669	1.03168	1.2005	1.05988	0.418385	0.381212	0.426021	0.058469	0.117389	0.085976	0.116541	0.955142	1.09524	1.18941
31	1.0678	1.20557	1.28426	0.0389204	0.51261	0.650109	0.801658	1.11396	1.10537	1.0931	0.445891	0.579112	0.461556	0.050073	0.152772	0.0710523	0.148746	1.25369	0.844221	1.22893	0.371338	0.502115	0.519393	0.046321	0.158794	0.101612	0.142467	1.1445	1.08395	1.16241
32	1.13171	1.07031	1.15822	0.126183	1.58538	1.49441	1.74502	0.871969	1.10192	0.948092	0.506889	0.620756	0.556464	0.0978463	0.15435	0.0898379	0.153999	1.07735	1.2615	1.128	0.504624	0.712046	0.701667	0.263434	0.102913	0.0920936	0.110772	1.18653	1.08845	1.05871
33	0.647861	0.684843	0.665301	0.333873	0.253953	0.153005	0.256758	0.960601	1.27463	0.978383	0.518717	0.521366	0.483674	0.438082	0.136789	0.0765002	0.130159	1.13903	1.01652	1.14775	0.440507	0.453789	0.472391	0.563561	0.138139	0.109037	0.115431	1.62385	1.36337	1.60965
34	1.39471	1.19752	1.40167	0.0742251	2.1541	0.81333	2.16453	0.821514	1.00291	0.510434	0.420354	0.471325	0.431709	0.0755283	0.0917374	0.0688202	0.0976515	0.967303	0.915026	0.926171	0.491202	0.458238	0.538169	0.075461	0.0869176	0.089316	0.095214	1.09306	0.92739	1.02125
35	0.541816	0.527573	0.479884	0.0632518	0.315047	0.257757	0.324334	1.04766	0.946888	1.05999	0.535003	0.748057	0.539336	0.144479	0.169931	0.112388	0.16385	1.04075	1.22906	1.293	0.445744	0.495091	0.478717	0.162633	0.134627	0.115777	0.137031	1.13085	1.05245	1.1847
36	1.24126	1.40864	1.25867	0.346699	2.05392	0.608282	1.93935	0.970357	0.754399	0.90711	0.500877	0.623892	0.41342	0.365432	0.119371	0.119508	0.139411	1.40758	1.07004	1.31674	0.446877	0.524241	0.542064	0.999926	0.121275	0.119011	0.137566	1.06527	1.08075	1.14569
37	0.822083	1.07862	1.09209	0.379535	0.442672	0.84249	0.836683	0.931923	1.15207	1.50119	0.45138	0.494009	0.477721	0.13914	0.134478	0.0915514	0.129448	1.01482	1.0537	1.04846	0.529406	0.651632	0.558231	0.347561	0.159016	0.132984	0.1608	1.15162	1.3457	1.20823
38	0.922046	0.611843	0.931722	0.453834	0.309145	0.165382	0.294393	0.960798	1.0499	0.967781	0.437933	0.499209	0.369534	0.355813	0.198637	0.113563	0.190472	1.22086	0.894005	0.980388	0.525891	0.480987	0.448722	0.357077	0.122817	0.0617386	0.117123	1.32517	1.31646	1.24423
39	0.934185	0.967769	0.897472	0.635887	0.862929	0.445293	0.670779	1.08821	1.0864	1.12275	0.67021	0.694582	0.650797	0.77938	0.17787	0.1056	0.176333	1.22724	1.03158	1.29219	0.584144	0.745713	0.486251	0.604036	0.0878319	0.0531737	0.0839306	1.3411	1.59689	1.39705
40	0.834901	1.1121	1.11715	0.27322	0.726157	1.57985	1.53638	0.760346	1.06388	1.33103	0.509801	0.52663	0.501179	0.461087	0.126996	0.121308	0.140592	0.950698	0.978079	0.940061	0.439548	0.551241	0.560468	0.307503	0.0925923	0.0879209	0.10015	1.19277	1.1541	1.26011
41	1.01811	1.00883	0.996917	0.207201	1.5551	1.05357	1.26218	0.873158	0.881352	0.897313	0.363225	0.519073	0.426583	0.106466	0.234595	0.156286	0.226409	0.855923	0.812467	0.847923	0.352143	0.578371	0.491666	0.121312	0.111064	0.0780196	0.112652	1.11407	1.28365	1.13287
42	1.0397	1.01794	0.889093	0.274703	1.22985	0.721948	1.16863	0.895971	1.05846	0.873823	0.531463	0.492206	0.527533	0.308868	0.177288	0.0850121	0.171503	1.11806	1.28711	1.13989	0.507964	0.598725	0.458076	0.505823	0.153383	0.124442	0.157817	1.02908	1.28988	1.04906
